# Supplementary material for: Piperidine-1-carboximidamide
Source: Acta Crystallogr Sect E Struct Rep Online. 2012 Oct 31;68(Pt 11):o3253. doi: 10.1107/S1600536812044467 (PMC3515330; doi:10.1107/S1600536812044467)
Supplement: Supplementary file 1 [file e-68-o3253-sup1.cif]

##############################################################################
#                                                                            #
# This CIF contains the data in a paper accepted for publication in          #
# Acta Crystallographica Section E. It conforms to the requirements of       #
# Notes for Authors for Acta Crystallographica Section E, and has been       #
# peer reviewed under the auspices of the IUCr Commission on Journals.       #
#                                                                            #
# Full details of the Crystallographic Information File format               #
# are given in the paper "The Crystallographic Information File (CIF):       #
# a New Standard Archive File for Crystallography" by S. R. Hall, F. H.      #
# Allen and I. D. Brown [Acta Cryst. (1991), A47, 655-685].                  #
#                                                                            #
# The current version of the core CIF dictionary is obtainable from          #
# ftp://ftp.iucr.org/pub/cif_core.dic.                                       #
#                                                                            #
# Software is freely available for graphical display of the structure(s)     #
# in this CIF. For information consult the CIF software page                 #
# http://www.iucr.org/resources/cif/software.                                #
#                                                                            #
# This file may be used for bona fide research purposes within the           #
# scientific community so long as proper attribution is given to the journal # 
# article from which it was obtained.                                        #
#                                                                            #
##############################################################################
data_I
_audit_creation_method     SHELXL97
_chemical_name_systematic
;
Piperidine-1-carboximidamide
;
_chemical_name_common     ?
_chemical_formula_moiety     'C6 H13 N3'
_chemical_formula_sum     'C6 H13 N3'
_chemical_formula_iupac     'C6 H13 N3'
_chemical_formula_weight     127.19
_chemical_melting_point     409
_symmetry_cell_setting     monoclinic
_symmetry_space_group_name_H-M     'P 21/c'
_symmetry_space_group_name_Hall     '-P 2ybc'
loop_
    _symmetry_equiv_pos_as_xyz
    'x,y,z'
    '-x,1/2+y,1/2-z'
    '-x,-y,-z'
    'x,1/2-y,1/2+z'
_cell_length_a     12.2193(9)
_cell_length_b     5.5784(5)
_cell_length_c     10.4885(7)
_cell_angle_alpha     90.00
_cell_angle_beta     91.887(4)
_cell_angle_gamma     90.00
_cell_volume     714.55(10)
_cell_formula_units_Z     4
_cell_measurement_reflns_used     4190
_cell_measurement_theta_min     3.62
_cell_measurement_theta_max     73.45
_cell_measurement_temperature     100(2)
_exptl_crystal_description     plate
_exptl_crystal_colour     colorless
_exptl_crystal_size_max     0.45
_exptl_crystal_size_mid     0.26
_exptl_crystal_size_min     0.06
_exptl_crystal_density_diffrn     1.182
_exptl_crystal_density_meas     ?
_exptl_crystal_density_method     'not measured'
_exptl_crystal_F_000     280
_exptl_absorpt_coefficient_mu     0.597
_exptl_absorpt_correction_type     multi-scan
_exptl_absorpt_process_details     '(Blessing, 1995)'
_exptl_absorpt_correction_T_min     0.830
_exptl_absorpt_correction_T_max     0.965
_exptl_special_details     ?
_diffrn_ambient_temperature     100(2)
_diffrn_radiation_type     CuK\a
_diffrn_radiation_wavelength     1.54178
_diffrn_radiation_source     'sealed tube'
_diffrn_radiation_monochromator     graphite
_diffrn_measurement_device_type     'Bruker Kappa APEXII DUO'
_diffrn_measurement_method     '\f scans, and \w scans'
_diffrn_detector_area_resol_mean     ?
_diffrn_reflns_number     4190
_diffrn_reflns_av_R_equivalents     0.0487
_diffrn_reflns_av_sigmaI/netI     0.0546
_diffrn_reflns_theta_min     3.62
_diffrn_reflns_theta_max     73.45
_diffrn_reflns_theta_full     73.45
_diffrn_measured_fraction_theta_max     0.983
_diffrn_measured_fraction_theta_full     0.983
_diffrn_reflns_limit_h_min     -15
_diffrn_reflns_limit_h_max     15
_diffrn_reflns_limit_k_min     -6
_diffrn_reflns_limit_k_max     6
_diffrn_reflns_limit_l_min     -12
_diffrn_reflns_limit_l_max     12
_diffrn_standards_number     0
_diffrn_standards_interval_count     0
_diffrn_standards_interval_time     0
_diffrn_standards_decay_%     ?
_refine_special_details
;
Refinement of <i>F</i>^2^ against ALL reflections. The weighted <i>R</i>-factor
<i>wR</i> and goodness of fit <i>S</i> are based on <i>F</i>^2^, conventional
<i>R</i>-factors <i>R</i> are based on <i>F</i>, with <i>F</i> set to zero for
negative <i>F</i>^2^. The threshold expression of <i>F</i>^2^ >
\s(<i>F</i>^2^) is used only for calculating <i>R</i>-factors(gt) <i>etc</i>.
and is not relevant to the choice of reflections for refinement.
<i>R</i>-factors based on <i>F</i>^2^ are statistically about twice as large
as those based on <i>F</i>, and <i>R</i>- factors based on ALL data will be
even larger.
;
_reflns_number_total     1413
_reflns_number_gt     1116
_reflns_threshold_expression     I>2\s(I)
_refine_ls_structure_factor_coef     Fsqd
_refine_ls_matrix_type     full
_refine_ls_R_factor_all     0.0588
_refine_ls_R_factor_gt     0.0445
_refine_ls_wR_factor_gt     0.1037
_refine_ls_wR_factor_ref     0.1122
_refine_ls_goodness_of_fit_ref     1.033
_refine_ls_restrained_S_all     1.033
_refine_ls_number_reflns     1413
_refine_ls_number_parameters     94
_refine_ls_number_restraints     0
_refine_ls_hydrogen_treatment     mixed
_refine_ls_weighting_scheme     calc
_refine_ls_weighting_details
                 'calc w=1/[\s^2^(Fo^2^)+(0.0625P)^2^] where P=(Fo^2^+2Fc^2^)/3'
_atom_sites_solution_hydrogens     difmap
_atom_sites_solution_primary     direct
_atom_sites_solution_secondary     difmap
_refine_ls_shift/su_max     0.000
_refine_ls_shift/su_mean     0.000
_refine_diff_density_max     0.193
_refine_diff_density_min     -0.213
_refine_ls_extinction_method     none
loop_
    _atom_type_symbol
    _atom_type_description
    _atom_type_scat_dispersion_real
    _atom_type_scat_dispersion_imag
    _atom_type_scat_source
    C C 0.0181 0.0091 'International Tables Vol C Tables 4.2.6.8 and 6.1.1.4'
    H H 0.0000 0.0000 'International Tables Vol C Tables 4.2.6.8 and 6.1.1.4'
    N N 0.0311 0.0180 'International Tables Vol C Tables 4.2.6.8 and 6.1.1.4'
_computing_data_collection     'APEX2 (Bruker, 2008)'
_computing_cell_refinement     'SAINT (Bruker, 2008)'
_computing_data_reduction     'SAINT (Bruker, 2008)'
_computing_structure_solution     'SHELXS97 (Sheldrick, 2008)'
_computing_structure_refinement     'SHELXL97 (Sheldrick, 2008)'
_computing_molecular_graphics     'DIAMOND (Brandenburg & Putz, 2005)'
_computing_publication_material     'SHELXL97 (Sheldrick, 2008)'
loop_
    _atom_site_type_symbol
    _atom_site_label
    _atom_site_fract_x
    _atom_site_fract_y
    _atom_site_fract_z
    _atom_site_U_iso_or_equiv
    _atom_site_adp_type
    _atom_site_calc_flag
    _atom_site_refinement_flags
    _atom_site_occupancy
    _atom_site_symmetry_multiplicity
    _atom_site_disorder_assembly
    _atom_site_disorder_group
    C C1 0.38570(11) 0.2272(2) 0.20721(12) 0.0194(3) Uani d . 1 1 . .
    N N1 0.41982(10) 0.26476(18) 0.32513(11) 0.0229(3) Uani d . 1 1 . .
    H H11 0.4665(14) 0.393(3) 0.3256(16) 0.031(4) Uiso d . 1 1 . .
    N N2 0.40843(11) 0.37432(19) 0.10763(12) 0.0248(3) Uani d . 1 1 . .
    H H21 0.4040(14) 0.315(3) 0.0240(18) 0.037(4) Uiso d . 1 1 . .
    H H22 0.4598(14) 0.497(3) 0.1251(15) 0.035(4) Uiso d . 1 1 . .
    N N3 0.32466(10) 0.02529(17) 0.17918(10) 0.0225(3) Uani d . 1 1 . .
    C C2 0.25890(12) -0.0007(2) 0.06138(13) 0.0270(4) Uani d . 1 1 . .
    H H2A 0.2591 -0.1706 0.0341 0.032 Uiso calc R 1 1 . .
    H H2B 0.2915 0.0964 -0.0067 0.032 Uiso calc R 1 1 . .
    C C3 0.14128(12) 0.0807(2) 0.08029(14) 0.0279(4) Uani d . 1 1 . .
    H H3A 0.1403 0.2540 0.1006 0.034 Uiso calc R 1 1 . .
    H H3B 0.0972 0.0553 0.0005 0.034 Uiso calc R 1 1 . .
    C C4 0.09150(13) -0.0602(2) 0.18847(14) 0.0275(3) Uani d . 1 1 . .
    H H4A 0.0179 0.0040 0.2054 0.033 Uiso calc R 1 1 . .
    H H4B 0.0833 -0.2304 0.1631 0.033 Uiso calc R 1 1 . .
    C C5 0.16364(12) -0.0434(2) 0.30906(14) 0.0273(4) Uani d . 1 1 . .
    H H5A 0.1341 -0.1493 0.3754 0.033 Uiso calc R 1 1 . .
    H H5B 0.1629 0.1231 0.3416 0.033 Uiso calc R 1 1 . .
    C C6 0.28172(12) -0.1171(2) 0.28289(13) 0.0246(3) Uani d . 1 1 . .
    H H6A 0.3282 -0.0937 0.3610 0.030 Uiso calc R 1 1 . .
    H H6B 0.2837 -0.2892 0.2600 0.030 Uiso calc R 1 1 . .
loop_
    _atom_site_aniso_label
    _atom_site_aniso_U_11
    _atom_site_aniso_U_22
    _atom_site_aniso_U_33
    _atom_site_aniso_U_12
    _atom_site_aniso_U_13
    _atom_site_aniso_U_23
    C1 0.0203(7) 0.0167(6) 0.0211(7) 0.0021(4) 0.0004(5) -0.0011(4)
    N1 0.0271(7) 0.0187(5) 0.0228(6) -0.0023(4) -0.0013(5) -0.0015(4)
    N2 0.0335(7) 0.0211(5) 0.0196(6) -0.0053(5) -0.0011(5) -0.0009(4)
    N3 0.0256(7) 0.0203(5) 0.0214(6) -0.0032(4) -0.0036(5) 0.0001(4)
    C2 0.0329(9) 0.0261(6) 0.0218(7) -0.0065(5) -0.0021(6) -0.0037(5)
    C3 0.0309(9) 0.0274(6) 0.0249(8) -0.0016(6) -0.0091(6) 0.0017(5)
    C4 0.0261(8) 0.0268(7) 0.0295(8) 0.0009(5) -0.0013(6) -0.0002(5)
    C5 0.0313(9) 0.0251(6) 0.0254(8) -0.0022(5) 0.0012(6) 0.0016(5)
    C6 0.0292(8) 0.0197(6) 0.0247(7) -0.0019(5) -0.0040(6) 0.0048(5)
_geom_special_details
;
All e.s.d.'s (except the e.s.d. in the dihedral angle between two l.s. planes)
are estimated using the full covariance matrix. The cell e.s.d.'s are taken
into account individually in the estimation of e.s.d.'s in distances, angles
and torsion angles; correlations between e.s.d.'s in cell parameters are only
used when they are defined by crystal symmetry. An approximate (isotropic)
treatment of cell e.s.d.'s is used for estimating e.s.d.'s involving l.s.
planes.
;
loop_
    _geom_bond_atom_site_label_1
    _geom_bond_atom_site_label_2
    _geom_bond_site_symmetry_2
    _geom_bond_distance
    _geom_bond_publ_flag
    C1 N1 . 1.3090(17) ?
    C1 N2 . 1.3640(17) ?
    C1 N3 . 1.3773(16) ?
    N1 H11 . 0.913(17) ?
    N2 H21 . 0.937(18) ?
    N2 H22 . 0.943(17) ?
    N3 C6 . 1.4585(17) ?
    N3 C2 . 1.4587(17) ?
    C2 C3 . 1.526(2) ?
    C2 H2A . 0.9900 ?
    C2 H2B . 0.9900 ?
    C3 C4 . 1.5235(19) ?
    C3 H3A . 0.9900 ?
    C3 H3B . 0.9900 ?
    C4 C5 . 1.521(2) ?
    C4 H4A . 0.9900 ?
    C4 H4B . 0.9900 ?
    C5 C6 . 1.534(2) ?
    C5 H5A . 0.9900 ?
    C5 H5B . 0.9900 ?
    C6 H6A . 0.9900 ?
    C6 H6B . 0.9900 ?
loop_
    _geom_angle_atom_site_label_1
    _geom_angle_atom_site_label_2
    _geom_angle_atom_site_label_3
    _geom_angle_site_symmetry_1
    _geom_angle_site_symmetry_3
    _geom_angle
    _geom_angle_publ_flag
    N1 C1 N2 . . 124.09(11) ?
    N1 C1 N3 . . 119.08(11) ?
    N2 C1 N3 . . 116.82(12) ?
    C1 N1 H11 . . 108.1(11) ?
    C1 N2 H21 . . 119.8(10) ?
    C1 N2 H22 . . 116.1(10) ?
    H21 N2 H22 . . 117.2(14) ?
    C1 N3 C6 . . 119.46(11) ?
    C1 N3 C2 . . 122.78(10) ?
    C6 N3 C2 . . 112.09(10) ?
    N3 C2 C3 . . 110.80(11) ?
    N3 C2 H2A . . 109.5 ?
    C3 C2 H2A . . 109.5 ?
    N3 C2 H2B . . 109.5 ?
    C3 C2 H2B . . 109.5 ?
    H2A C2 H2B . . 108.1 ?
    C4 C3 C2 . . 110.12(11) ?
    C4 C3 H3A . . 109.6 ?
    C2 C3 H3A . . 109.6 ?
    C4 C3 H3B . . 109.6 ?
    C2 C3 H3B . . 109.6 ?
    H3A C3 H3B . . 108.2 ?
    C5 C4 C3 . . 110.67(12) ?
    C5 C4 H4A . . 109.5 ?
    C3 C4 H4A . . 109.5 ?
    C5 C4 H4B . . 109.5 ?
    C3 C4 H4B . . 109.5 ?
    H4A C4 H4B . . 108.1 ?
    C4 C5 C6 . . 110.95(12) ?
    C4 C5 H5A . . 109.4 ?
    C6 C5 H5A . . 109.4 ?
    C4 C5 H5B . . 109.4 ?
    C6 C5 H5B . . 109.4 ?
    H5A C5 H5B . . 108.0 ?
    N3 C6 C5 . . 110.55(11) ?
    N3 C6 H6A . . 109.5 ?
    C5 C6 H6A . . 109.5 ?
    N3 C6 H6B . . 109.5 ?
    C5 C6 H6B . . 109.5 ?
    H6A C6 H6B . . 108.1 ?
loop_
    _geom_torsion_atom_site_label_1
    _geom_torsion_atom_site_label_2
    _geom_torsion_atom_site_label_3
    _geom_torsion_atom_site_label_4
    _geom_torsion_site_symmetry_1
    _geom_torsion_site_symmetry_2
    _geom_torsion_site_symmetry_3
    _geom_torsion_site_symmetry_4
    _geom_torsion
    _geom_torsion_publ_flag
    N1 C1 N3 C6 . . . . 11.63(18) ?
    N2 C1 N3 C6 . . . . -169.57(11) ?
    N1 C1 N3 C2 . . . . 162.94(12) ?
    N2 C1 N3 C2 . . . . -18.25(18) ?
    C1 N3 C2 C3 . . . . -93.09(14) ?
    C6 N3 C2 C3 . . . . 60.10(13) ?
    N3 C2 C3 C4 . . . . -56.89(14) ?
    C2 C3 C4 C5 . . . . 53.91(15) ?
    C3 C4 C5 C6 . . . . -53.30(14) ?
    C1 N3 C6 C5 . . . . 95.35(14) ?
    C2 N3 C6 C5 . . . . -58.83(14) ?
    C4 C5 C6 N3 . . . . 55.17(13) ?
loop_
    _geom_hbond_atom_site_label_D
    _geom_hbond_atom_site_label_H
    _geom_hbond_atom_site_label_A
    _geom_hbond_site_symmetry_A
    _geom_hbond_distance_DH
    _geom_hbond_distance_HA
    _geom_hbond_distance_DA
    _geom_hbond_angle_DHA
    _geom_hbond_publ_flag
    N2 H21 N1 4_554 0.94(2) 2.15(2) 3.0710(10)
                                             168.0(10)
                                                    y
    N2 H22 N1 2_655 0.94(2) 2.15(2) 3.0900(10)
                                             177.0(10)
                                                    y
_iucr_refine_instructions_details
;
TITL TIR29 IN P2(1)/C
CELL  1.54178 12.21930  5.57840 10.48850 90.00000 91.88700 90.00000
ZERR 4  0.00090  0.00050  0.00070  0.00000  0.00400  0.00000
LATT 1
SYMM -X, Y+ 0.50000, -Z+ 0.50000
SFAC C H N
UNIT 24 52 12
TEMP -173
L.S. 5
BOND $H
CONF
ACTA
FMAP 2
PLAN 10
WGHT    0.062500
FVAR       1.19097
C1    1    0.385705    0.227183    0.207207    11.00000    0.02033    0.01671 =
         0.02107   -0.00111    0.00041    0.00214
N1    3    0.419818    0.264759    0.325132    11.00000    0.02711    0.01867 =
         0.02278   -0.00148   -0.00130   -0.00226
H11   2    0.466513    0.392516    0.325642    11.00000    0.03109
N2    3    0.408432    0.374321    0.107634    11.00000    0.03350    0.02111 =
         0.01965   -0.00092   -0.00114   -0.00526
H21   2    0.404030    0.314837    0.024050    11.00000    0.03688
H22   2    0.459792    0.497211    0.125121    11.00000    0.03478
N3    3    0.324655    0.025288    0.179177    11.00000    0.02558    0.02025 =
         0.02141    0.00013   -0.00361   -0.00323
C2    1    0.258896   -0.000670    0.061378    11.00000    0.03288    0.02612 =
         0.02180   -0.00365   -0.00210   -0.00655
AFIX  23
H2A   2    0.259086   -0.170552    0.034081    11.00000   -1.20000
H2B   2    0.291451    0.096381   -0.006712    11.00000   -1.20000
AFIX   0
C3    1    0.141279    0.080722    0.080291    11.00000    0.03090    0.02736 =
         0.02491    0.00172   -0.00914   -0.00160
AFIX  23
H3A   2    0.140341    0.254012    0.100591    11.00000   -1.20000
H3B   2    0.097203    0.055343    0.000541    11.00000   -1.20000
AFIX   0
C4    1    0.091505   -0.060227    0.188470    11.00000    0.02613    0.02680 =
         0.02953   -0.00023   -0.00131    0.00089
AFIX  23
H4A   2    0.017870    0.004048    0.205381    11.00000   -1.20000
H4B   2    0.083255   -0.230362    0.163075    11.00000   -1.20000
AFIX   0
C5    1    0.163639   -0.043421    0.309061    11.00000    0.03131    0.02509 =
         0.02540    0.00157    0.00119   -0.00218
AFIX  23
H5A   2    0.134082   -0.149313    0.375403    11.00000   -1.20000
H5B   2    0.162871    0.123129    0.341619    11.00000   -1.20000
AFIX   0
C6    1    0.281719   -0.117125    0.282890    11.00000    0.02921    0.01966 =
         0.02468    0.00483   -0.00404   -0.00194
AFIX  23
H6A   2    0.328230   -0.093743    0.360974    11.00000   -1.20000
H6B   2    0.283732   -0.289184    0.259954    11.00000   -1.20000
HKLF 4
REM  TIR29 IN P2(1)/C
REM R1 =  0.0445 for   1116 Fo > 4sig(Fo)  and  0.0588 for all   1413 data
REM     94 parameters refined using      0 restraints
END
WGHT      0.0625      0.0000
REM Highest difference peak  0.193,  deepest hole -0.213,  1-sigma level  0.048
Q1    1   0.3884  0.1796  0.4032  11.00000  0.05    0.19
Q2    1   0.3043  0.0261 -0.0205  11.00000  0.05    0.19
Q3    1   0.3227  0.3722  0.0466  11.00000  0.05    0.16
Q4    1   0.4465  0.2454  0.0357  11.00000  0.05    0.15
Q5    1   0.3670  0.2172  0.0124  11.00000  0.05    0.15
Q6    1   0.3804  0.3697  0.4001  11.00000  0.05    0.14
Q7    1   0.4246  0.1405  0.0108  11.00000  0.05    0.14
Q8    1   0.3366  0.5742  0.1213  11.00000  0.05    0.13
Q9    1   0.2554 -0.1651  0.0665  11.00000  0.05    0.13
Q10   1   0.0730  0.2119  0.0190  11.00000  0.05    0.13
;
data_global
_journal_date_recd_electronic     2012-10-25
_journal_date_accepted     2012-10-26
_journal_name_full     'Acta Crystallographica, Section E'
_journal_year     2012
_journal_volume     68
_journal_issue     11
_journal_page_first     o3253
_journal_page_last     o3253
_journal_paper_category     QO
_journal_paper_doi     10.1107/S1600536812044467
_journal_coeditor_code     GO2073
_publ_contact_author_name     'Dr. Ioannis Tiritiris'
_publ_contact_author_address
;
Fakult\"at Chemie/Organische Chemie
Hochschule Aalen
Beethovenstrasse 1
D-73430 Aalen
Germany
;
_publ_contact_author_email     Ioannis.Tiritiris@htw-aalen.de
_publ_contact_author_fax     '49 7361 5762250'
_publ_contact_author_phone     '49 7361 5762230'
_publ_section_title
;
Piperidine-1-carboximidamide
;
loop_
    _publ_author_name
    _publ_author_address
    'Tiritiris, Ioannis'
;
Fakult\"at Chemie/Organische Chemie
Hochschule Aalen
Beethovenstrasse 1
D-73430 Aalen
Germany
;
