# Supplementary material for: Piperidine-1-carboximidamide
Source: Acta Crystallogr Sect E Struct Rep Online. 2012 Oct 31;68(Pt 11):o3253. doi: 10.1107/S1600536812044467 (PMC3515330; doi:10.1107/S1600536812044467)
Supplement: Supplementary file 2 [file e-68-o3253-Isup2.hkl]

# 
# h,k,l, Fc-squared, Fo-squared, sigma(Fo-squared) and status flag 
# 
data_I
_shelx_title ' TIR29 IN P2(1)/C' 
_shelx_refln_list_code          4 
_shelx_F_calc_maximum       89.10 
_exptl_crystal_F_000       280.00 
_reflns_d_resolution_high  0.8042 
 
loop_ 
 _symmetry_equiv_pos_as_xyz 
 'x, y, z' 
 '-x, y+1/2, -z+1/2' 
 '-x, -y, -z' 
 'x, -y-1/2, z-1/2' 
 
_cell_length_a    12.2193 
_cell_length_b     5.5784 
_cell_length_c    10.4885 
_cell_angle_alpha  90.000 
_cell_angle_beta   91.887 
_cell_angle_gamma  90.000 
 
_shelx_F_squared_multiplier     1.000 
 
loop_ 
 _refln_index_h 
 _refln_index_k 
 _refln_index_l 
 _refln_F_squared_calc 
 _refln_F_squared_meas 
 _refln_F_squared_sigma 
 _refln_observed_status 
   1   0   0     1137.01     1240.19     57.32 o 
   2   0   0     1214.67     1310.96     56.66 o 
   3   0   0       68.00       74.64      5.41 o 
   4   0   0     2643.44     3047.60    131.19 o 
   5   0   0       13.93       15.11      1.78 o 
   6   0   0      620.34      642.70     28.59 o 
   7   0   0     1463.90     1357.74     66.48 o 
   8   0   0        0.02        1.27      3.24 o 
   9   0   0      208.88      217.92     14.73 o 
  10   0   0       36.13       42.79      6.06 o 
  11   0   0       29.02       27.35      5.92 o 
  12   0   0      212.79      257.68     17.56 o 
  13   0   0        2.74        4.58      3.74 o 
  14   0   0        5.48        9.45      3.67 o 
  15   0   0       13.55       13.89      4.30 o 
   1   1   0      451.56      441.48     20.80 o 
   2   1   0     2775.86     3037.94    130.61 o 
   3   1   0     3572.37     3802.40    128.30 o 
   4   1   0     1985.91     2166.42     55.04 o 
   5   1   0       29.83       31.53      3.66 o 
   6   1   0      186.92      190.17      7.69 o 
   7   1   0      184.09      179.22     13.40 o 
   8   1   0      240.93      242.08     10.99 o 
   9   1   0       32.13       29.63      2.87 o 
  10   1   0      134.88      144.99      9.08 o 
  11   1   0        0.01       -2.45      2.45 o 
  12   1   0       82.33       95.66      5.39 o 
  13   1   0       10.07        8.04      2.32 o 
  14   1   0       12.70       10.08      3.10 o 
  15   1   0        1.76        7.19      2.61 o 
   0   2   0      899.41      827.83     44.28 o 
   1   2   0     1272.59     1311.90     61.13 o 
   2   2   0     1074.25     1132.75     42.11 o 
   3   2   0       13.98       12.99      1.25 o 
   4   2   0      118.66      108.02      4.22 o 
   5   2   0     1150.63     1093.49     47.52 o 
   6   2   0      475.67      459.96     25.38 o 
   7   2   0        1.93        2.65      1.58 o 
   8   2   0        3.24        1.05      1.63 o 
   9   2   0       29.92       26.99      3.90 o 
  10   2   0      100.03      108.34      4.77 o 
  11   2   0       18.91       18.57      4.30 o 
  12   2   0       75.96       85.07      5.63 o 
  13   2   0        4.82        3.53      2.04 o 
  14   2   0       18.61       17.84      4.16 o 
   1   3   0      122.74      111.88      5.80 o 
   2   3   0       37.42       32.82      2.65 o 
   3   3   0       83.10       84.95      2.58 o 
   4   3   0       10.95       11.82      1.34 o 
   5   3   0       66.71       67.76      1.94 o 
   6   3   0        9.83       10.49      1.13 o 
   7   3   0       75.19       73.96      2.82 o 
   8   3   0       23.40       25.62      2.06 o 
   9   3   0       64.02       67.35      3.21 o 
  10   3   0      119.41      129.31      5.72 o 
  11   3   0        2.87       -0.50      2.19 o 
  12   3   0       52.62       58.94      4.26 o 
  13   3   0        2.89        7.83      4.58 o 
   0   4   0      168.74      161.26      4.85 o 
   1   4   0       29.51       32.92      1.81 o 
   2   4   0        1.88        2.99      0.91 o 
   3   4   0       25.41       26.17      1.23 o 
   4   4   0        9.42       10.90      1.16 o 
   5   4   0       18.28       17.30      1.08 o 
   6   4   0        0.14        0.35      0.99 o 
   7   4   0       18.47       14.21      1.50 o 
   8   4   0        0.17       -0.83      1.19 o 
   9   4   0       11.84       10.08      2.40 o 
  10   4   0       14.26       18.75      6.52 o 
  11   4   0        0.72        0.56      2.04 o 
  12   4   0       46.18       41.17      3.17 o 
   1   5   0       31.87       34.51      1.85 o 
   2   5   0      200.00      198.12      5.84 o 
   3   5   0        2.30        2.05      1.34 o 
   4   5   0        4.88        3.68      0.69 o 
   5   5   0        0.85        2.01      0.96 o 
   6   5   0        3.03        3.58      0.92 o 
   7   5   0        0.00       -0.84      0.98 o 
   8   5   0       11.14       10.24      1.37 o 
   9   5   0        2.84        2.60      1.04 o 
  10   5   0       30.08       24.68      2.89 o 
   0   6   0       62.93       55.41      6.49 o 
   1   6   0        0.02       -1.60      2.22 o 
   2   6   0       38.11       38.78      3.45 o 
   3   6   0       21.13       19.32      1.61 o 
   4   6   0      109.26      101.97      4.21 o 
   5   6   0       14.90       16.08      2.12 o 
   6   6   0       16.23       16.07      2.40 o 
   7   6   0       13.98       13.68      2.61 o 
 -15   1   1       11.83        8.67      3.53 o 
 -14   1   1       11.45        5.99      3.74 o 
 -13   1   1       25.07       26.10      2.55 o 
 -12   1   1        6.86        4.33      2.50 o 
 -11   1   1       18.66       17.17      3.28 o 
 -10   1   1      113.05      119.07      6.24 o 
  -9   1   1       24.25       30.12      3.24 o 
  -8   1   1       66.29       68.04      6.64 o 
  -7   1   1       74.65       65.99      7.61 o 
  -6   1   1      321.17      346.49     13.03 o 
  -5   1   1     1794.44     1931.97     68.26 o 
  -4   1   1     1317.84     1360.78     60.55 o 
  -3   1   1       27.15       24.94      1.70 o 
  -2   1   1       14.66       15.58      1.47 o 
  -1   1   1     7938.03     6763.27    213.39 o 
   0   1   1      964.07      946.16     21.27 o 
   1   1   1     2356.43     2307.39    140.30 o 
   2   1   1     2378.74     2343.08     98.21 o 
   3   1   1      207.08      208.35      7.82 o 
   4   1   1      495.24      455.22     14.34 o 
   5   1   1       22.90       26.97      2.20 o 
   6   1   1      223.17      222.87      8.94 o 
   7   1   1       68.09       65.21      6.06 o 
   8   1   1       44.88       44.18      2.98 o 
   9   1   1       23.70       22.29      2.53 o 
  10   1   1        4.13        3.59      2.53 o 
  11   1   1       34.80       34.28      3.52 o 
  12   1   1        1.16        1.11      2.21 o 
  13   1   1       20.86       22.94      2.72 o 
  14   1   1       29.35       29.19      5.99 o 
 -14   2   1       14.00        7.05      3.60 o 
 -13   2   1       59.56       76.35      7.12 o 
 -12   2   1        5.84        4.20      2.57 o 
 -11   2   1       21.15       23.17      3.66 o 
 -10   2   1       48.03       55.39      3.75 o 
  -9   2   1        2.54        2.33      2.14 o 
  -8   2   1       16.51       15.28      1.84 o 
  -7   2   1      281.01      259.64      6.59 o 
  -6   2   1      662.01      623.88     24.32 o 
  -5   2   1      220.47      209.75      9.78 o 
  -4   2   1       45.74       44.65      2.54 o 
  -3   2   1      119.96      126.09      5.61 o 
  -2   2   1      258.21      265.60     10.57 o 
  -1   2   1       12.17       16.83      1.76 o 
   0   2   1     1070.79     1000.92     46.81 o 
   1   2   1      166.29      155.53     11.49 o 
   2   2   1      268.19      277.07     17.48 o 
   3   2   1       92.87       98.40      4.14 o 
   4   2   1       26.33       34.26      4.09 o 
   5   2   1       80.85       73.25      6.70 o 
   6   2   1       28.70       33.56      3.74 o 
   7   2   1        0.02       -0.25      1.62 o 
   8   2   1       18.73       16.58      2.24 o 
   9   2   1      224.75      241.13     12.28 o 
  10   2   1       42.11       39.96      3.35 o 
  11   2   1       47.09       45.18      6.43 o 
  12   2   1       33.13       39.16      3.79 o 
  13   2   1        1.97        3.67      2.14 o 
  14   2   1        0.80        6.84      3.60 o 
 -13   3   1       38.13       35.89      4.30 o 
 -12   3   1        7.95        6.81      2.19 o 
 -11   3   1       90.47      103.27      5.91 o 
 -10   3   1       49.10       56.75      6.03 o 
  -9   3   1       22.97       22.68      2.27 o 
  -8   3   1        1.45        1.05      1.59 o 
  -7   3   1       66.61       71.49      2.59 o 
  -6   3   1       84.87       80.87      2.55 o 
  -5   3   1       37.98       40.73      1.90 o 
  -4   3   1        0.33       -0.15      0.93 o 
  -3   3   1      219.61      211.71      5.17 o 
  -2   3   1      104.05       96.61      3.92 o 
  -1   3   1      111.40      100.69      5.41 o 
   0   3   1      371.96      378.77     12.51 o 
   1   3   1      386.76      389.31     12.86 o 
   2   3   1       23.43       29.50      2.93 o 
   3   3   1        0.23        0.14      1.14 o 
   4   3   1        2.83        2.25      0.81 o 
   5   3   1        1.03        0.44      0.71 o 
   6   3   1       32.53       33.94      1.65 o 
   7   3   1        1.91        2.03      1.17 o 
   8   3   1        7.45        7.05      1.61 o 
   9   3   1       28.13       26.52      2.71 o 
  10   3   1       45.72       38.83      2.54 o 
  11   3   1       46.17       49.14      6.51 o 
  12   3   1       37.58       36.60      4.72 o 
  13   3   1      129.93      119.64      6.42 o 
 -12   4   1        7.30        7.26      3.67 o 
 -11   4   1       39.14       45.05      4.37 o 
 -10   4   1       28.55       29.37      3.71 o 
  -9   4   1        9.92        5.19      1.74 o 
  -8   4   1       37.65       40.50      2.13 o 
  -7   4   1        0.25       -0.42      1.08 o 
  -6   4   1       65.20       69.63      2.65 o 
  -5   4   1       38.75       38.25      1.62 o 
  -4   4   1       24.06       24.55      1.31 o 
  -3   4   1       43.91       43.73      1.93 o 
  -2   4   1       20.37       21.78      1.24 o 
  -1   4   1      190.16      191.26      4.22 o 
   0   4   1       42.12       51.32      3.35 o 
   1   4   1        0.32       -0.22      0.82 o 
   2   4   1       16.31       16.98      1.00 o 
   3   4   1        3.85        3.64      1.08 o 
   4   4   1        4.34        3.67      0.81 o 
   5   4   1       38.52       36.43      1.46 o 
   6   4   1        0.64       -0.12      0.97 o 
   7   4   1       69.79       69.92      2.90 o 
   8   4   1        0.14        1.01      1.32 o 
   9   4   1      119.23      114.32      4.57 o 
  10   4   1        0.16       -0.14      2.26 o 
  11   4   1      140.99      133.67      7.83 o 
  12   4   1       10.19        7.26      3.74 o 
 -10   5   1        7.12        6.98      2.12 o 
  -9   5   1        0.41        0.52      1.03 o 
  -8   5   1        2.66        1.92      1.13 o 
  -7   5   1        1.26        2.96      0.99 o 
  -6   5   1        0.08       -0.69      0.89 o 
  -5   5   1        2.81        4.33      1.03 o 
  -4   5   1       10.28       10.66      1.41 o 
  -3   5   1       99.53      111.35      4.13 o 
  -2   5   1      126.17      133.82      4.10 o 
  -1   5   1       41.26       43.15      2.15 o 
   0   5   1       68.03       71.58      2.84 o 
   1   5   1       88.65       81.71      3.03 o 
   2   5   1        9.90        8.91      0.85 o 
   3   5   1       25.50       27.40      1.27 o 
   4   5   1       18.27       18.21      1.14 o 
   5   5   1       53.00       49.65      2.55 o 
   6   5   1      205.50      198.12      5.41 o 
   7   5   1        0.39       -0.17      1.05 o 
   8   5   1        7.59        7.39      1.18 o 
   9   5   1       13.41       13.97      1.34 o 
  10   5   1        0.39        0.35      2.19 o 
  -7   6   1        2.60        7.12      2.40 o 
  -6   6   1        6.73        6.84      2.47 o 
  -5   6   1        1.15        1.40      1.23 o 
  -4   6   1       36.82       34.05      6.42 o 
  -3   6   1       41.69       41.55      2.54 o 
  -2   6   1        0.17        0.12      1.12 o 
  -1   6   1      180.97      184.40     13.50 o 
   0   6   1       29.79       34.55      2.96 o 
   1   6   1       22.19       17.33      3.38 o 
   2   6   1       93.31       88.48      4.58 o 
   3   6   1      249.28      238.00      7.99 o 
   4   6   1       11.80       11.46      1.95 o 
   5   6   1        8.71        8.86      0.99 o 
   6   6   1        2.84        6.98      1.76 o 
   7   6   1        0.84        0.92      1.55 o 
 -15   0   2        0.00        0.71      2.47 o 
 -14   0   2        0.12       -0.71      3.31 o 
 -13   0   2        8.24        7.33      4.44 o 
 -12   0   2       88.23       93.06      9.94 o 
 -11   0   2        2.18        0.56      5.01 o 
 -10   0   2       54.13       57.88      7.33 o 
  -9   0   2       40.61       33.14      5.36 o 
  -8   0   2       47.03       39.27      5.22 o 
  -7   0   2      328.19      283.00     16.00 o 
  -6   0   2        9.16       11.99      2.17 o 
  -5   0   2        4.00        4.80      1.66 o 
  -4   0   2     1641.42     1822.15    105.19 o 
  -3   0   2        4.79        2.15      1.15 o 
  -2   0   2      139.25      139.66      9.38 o 
  -1   0   2     3056.60     2885.44    175.55 o 
   0   0   2     3929.21     3310.92    201.35 o 
   1   0   2      576.69      571.00     29.40 o 
   2   0   2       53.25       48.93      2.39 o 
   3   0   2     1717.64     1572.83     96.52 o 
   4   0   2        0.51        0.14      2.26 o 
   5   0   2       45.01       43.94      3.91 o 
   6   0   2       22.21       27.27      3.67 o 
   7   0   2      210.48      172.24     11.63 o 
   8   0   2      309.57      282.57     16.85 o 
   9   0   2        5.46        4.76      2.54 o 
  10   0   2      208.92      227.20     11.70 o 
  11   0   2       40.34       40.40      5.92 o 
  12   0   2       23.53       22.07      4.86 o 
  13   0   2      108.59      118.65      9.80 o 
  14   0   2        8.44        6.27      4.02 o 
 -14   1   2        5.16        6.63      4.44 o 
 -13   1   2       40.12       42.55      3.35 o 
 -12   1   2       52.44       53.34      4.04 o 
 -11   1   2        5.42        8.20      3.17 o 
 -10   1   2       16.18       15.96      3.01 o 
  -9   1   2       73.55       83.00      5.27 o 
  -8   1   2       66.69       64.26      3.84 o 
  -7   1   2        0.01        0.26      2.09 o 
  -6   1   2      525.38      537.74     20.71 o 
  -5   1   2       13.02       13.28      1.50 o 
  -4   1   2      874.85      894.96     26.22 o 
  -3   1   2      468.78      423.40     27.77 o 
  -2   1   2     1770.01     1625.54     59.57 o 
  -1   1   2      133.47      129.60      3.39 o 
   0   1   2      437.83      427.86      7.74 o 
   1   1   2       20.74       21.86      0.92 o 
   2   1   2      205.91      220.20      8.21 o 
   3   1   2      171.66      169.83      6.69 o 
   4   1   2        3.67        4.59      1.47 o 
   5   1   2       16.41       13.10      1.94 o 
   6   1   2       39.69       34.02      3.44 o 
   7   1   2       77.41       86.15      6.98 o 
   8   1   2       75.85       76.00     15.69 o 
   9   1   2       54.89       61.95      4.12 o 
  10   1   2        8.43        8.61      3.80 o 
  11   1   2       20.18       21.58      2.90 o 
  12   1   2        1.21       -0.11      2.26 o 
  13   1   2        5.34        6.47      2.15 o 
  14   1   2        5.30        6.98      3.60 o 
 -14   2   2       13.50       14.24      4.09 o 
 -13   2   2        5.38        2.75      3.24 o 
 -12   2   2        4.92        2.63      2.64 o 
 -11   2   2       59.79       62.28     10.08 o 
 -10   2   2      114.68      117.46      5.70 o 
  -9   2   2      147.81      152.81      6.45 o 
  -8   2   2       58.87       52.35      2.77 o 
  -7   2   2       14.96       14.06      1.49 o 
  -6   2   2      973.96      853.80     43.57 o 
  -5   2   2      584.38      532.08     29.61 o 
  -4   2   2       71.67       75.16      4.60 o 
  -3   2   2       42.54       50.35      3.32 o 
  -2   2   2      101.66      117.90      5.47 o 
  -1   2   2        2.03        1.57      1.23 o 
   0   2   2       57.07       51.40      2.97 o 
   1   2   2     1553.88     1487.00     76.78 o 
   2   2   2      210.84      186.24      8.84 o 
   3   2   2        9.64        8.30      1.74 o 
   4   2   2       48.13       44.98      3.78 o 
   5   2   2       16.17       15.23      3.67 o 
   6   2   2       66.38       67.05      6.27 o 
   7   2   2       57.00       58.86      3.90 o 
   8   2   2      196.98      208.02     10.76 o 
   9   2   2        7.42       10.04      2.62 o 
  10   2   2      111.73      115.30      6.70 o 
  11   2   2       26.26       25.02      2.82 o 
  12   2   2       35.14       38.03      3.51 o 
  13   2   2       36.68       40.82      4.94 o 
  14   2   2       31.80       30.25      5.08 o 
 -13   3   2       14.90       15.23      3.17 o 
 -12   3   2       31.05       31.33      3.53 o 
 -11   3   2      130.45      150.56     11.99 o 
 -10   3   2        9.25        5.94      2.58 o 
  -9   3   2        2.97        0.47      1.81 o 
  -8   3   2      278.04      273.85      7.79 o 
  -7   3   2      780.93      784.17     17.60 o 
  -6   3   2       11.21       10.40      1.17 o 
  -5   3   2       62.31       58.65      1.87 o 
  -4   3   2        1.97        0.18      1.96 o 
  -3   3   2      329.69      300.86      8.19 o 
  -2   3   2       10.79       12.28      1.08 o 
  -1   3   2     1187.39     1118.45     25.41 o 
   0   3   2      683.50      687.19     18.22 o 
   1   3   2      142.21      146.00      4.73 o 
   2   3   2       14.59       17.15      1.75 o 
   3   3   2      156.73      159.66      5.64 o 
   4   3   2      229.68      225.10      4.49 o 
   5   3   2       52.09       45.01      1.56 o 
   6   3   2        2.93        2.63      1.07 o 
   7   3   2       45.78       41.66      1.98 o 
   8   3   2       32.17       38.92      2.90 o 
   9   3   2       20.73       23.30      2.47 o 
  10   3   2       68.53       67.03      3.88 o 
  11   3   2       84.33       93.55     10.33 o 
  12   3   2       24.18       19.81      3.74 o 
  13   3   2        9.58        6.70      3.31 o 
 -12   4   2        2.16        7.05      4.23 o 
 -11   4   2       98.62      113.44      7.12 o 
 -10   4   2       78.77       80.17      6.55 o 
  -9   4   2       20.31       16.46      2.03 o 
  -8   4   2       25.43       25.01      1.40 o 
  -7   4   2       21.59       23.43      1.26 o 
  -6   4   2       32.16       32.27      1.65 o 
  -5   4   2      148.64      140.72      3.42 o 
  -4   4   2     1238.86     1180.20     21.79 o 
  -3   4   2      313.30      298.34      6.89 o 
  -2   4   2       67.32       70.99      2.30 o 
  -1   4   2      138.31      145.57      3.50 o 
   0   4   2       96.52       89.39      2.48 o 
   1   4   2        5.43        4.90      0.75 o 
   2   4   2      118.77      120.30      3.03 o 
   3   4   2      262.53      253.14      5.44 o 
   4   4   2        0.70       -0.12      0.83 o 
   5   4   2       94.05      108.69      3.15 o 
   6   4   2        0.86       -0.97      0.97 o 
   7   4   2        6.66        7.96      1.34 o 
   8   4   2      130.21      123.43      4.11 o 
   9   4   2       85.74       82.79      4.00 o 
  10   4   2       10.63       11.42      2.61 o 
  11   4   2       25.72       25.24      3.10 o 
  12   4   2       23.39       28.20      3.24 o 
 -10   5   2        9.61        6.27      2.12 o 
  -9   5   2       23.25       19.67      2.61 o 
  -8   5   2       43.15       42.35      2.27 o 
  -7   5   2       18.77       18.42      1.88 o 
  -6   5   2      278.34      284.83      7.81 o 
  -5   5   2        0.38       -0.97      0.97 o 
  -4   5   2        0.01       -0.01      1.18 o 
  -3   5   2        0.20       -0.14      1.10 o 
  -2   5   2      668.28      668.39     15.26 o 
  -1   5   2       59.12       56.71      2.56 o 
   0   5   2        3.71        3.21      1.14 o 
   1   5   2        4.65        6.90      0.82 o 
   2   5   2       88.41       90.28      2.48 o 
   3   5   2        3.12        4.24      0.92 o 
   4   5   2        1.99        1.14      0.84 o 
   5   5   2       31.26       32.11      2.29 o 
   6   5   2      174.94      162.13      4.13 o 
   7   5   2        0.06       -0.68      0.97 o 
   8   5   2        2.73        3.64      1.08 o 
   9   5   2        2.25        2.19      1.62 o 
  10   5   2       68.21       67.75      3.81 o 
  -7   6   2        6.12        7.97      3.24 o 
  -6   6   2       94.78       88.34      5.36 o 
  -5   6   2       70.06       72.48      5.01 o 
  -4   6   2        0.66        2.96      1.45 o 
  -3   6   2        6.41        5.19      1.40 o 
  -2   6   2       64.52       67.39      3.27 o 
  -1   6   2        0.76        1.01      1.16 o 
   0   6   2       44.49       48.10      2.86 o 
   1   6   2       35.62       40.05      3.03 o 
   2   6   2       63.90       59.64      3.60 o 
   3   6   2       28.23       25.89      5.04 o 
   4   6   2        1.41        0.15      0.75 o 
   5   6   2       11.64       10.74      0.83 o 
   6   6   2       62.07       53.30      2.75 o 
   7   6   2        0.82        0.49      2.54 o 
 -14   1   3        1.60        7.19      3.88 o 
 -13   1   3       25.82       30.30      3.99 o 
 -12   1   3        5.90        4.09      2.59 o 
 -11   1   3        1.99        2.48      2.62 o 
 -10   1   3       17.64       18.30      2.99 o 
  -9   1   3        2.84        3.25      2.10 o 
  -8   1   3       21.34       19.08      2.06 o 
  -7   1   3      139.03      116.26      5.46 o 
  -6   1   3       49.09       47.94      6.49 o 
  -5   1   3      158.12      177.78      6.52 o 
  -4   1   3       61.72       60.02      2.78 o 
  -3   1   3     1621.41     1677.50     45.11 o 
  -2   1   3       11.55       13.94      1.19 o 
  -1   1   3        1.00        0.55      0.66 o 
   0   1   3       19.67       20.95      1.20 o 
   1   1   3       20.17       22.18      1.23 o 
   2   1   3     1252.74     1218.56     39.16 o 
   3   1   3       29.41       34.33      3.19 o 
   4   1   3       94.93      104.94      6.20 o 
   5   1   3      220.44      214.19      9.12 o 
   6   1   3        8.55        7.26      4.09 o 
   7   1   3      359.23      390.79     22.14 o 
   8   1   3       60.26       61.83      6.49 o 
   9   1   3      989.36     1071.70     40.85 o 
  10   1   3       80.14       86.96      8.48 o 
  11   1   3       63.56       63.00      7.89 o 
  12   1   3        2.50        3.14      2.19 o 
  13   1   3        3.62        3.07      1.95 o 
  14   1   3       32.06       30.88      5.01 o 
 -14   2   3       16.46       15.51      2.96 o 
 -13   2   3        1.05       -1.20      2.82 o 
 -12   2   3       15.46       28.91      5.01 o 
 -11   2   3       19.79       21.45      3.61 o 
 -10   2   3       46.00       48.15      4.49 o 
  -9   2   3        4.73        4.63      1.94 o 
  -8   2   3       58.50       61.44      3.61 o 
  -7   2   3      167.63      160.54      5.50 o 
  -6   2   3       24.28       24.76      2.66 o 
  -5   2   3      454.76      448.89     19.46 o 
  -4   2   3       22.54       24.04      3.81 o 
  -3   2   3      528.99      572.62     36.52 o 
  -2   2   3      521.38      550.04     26.77 o 
  -1   2   3     1001.90     1000.75     29.29 o 
   0   2   3       18.09       15.26      1.32 o 
   1   2   3      123.87      122.12      4.24 o 
   2   2   3        4.45        2.66      1.31 o 
   3   2   3        2.77        4.29      1.39 o 
   4   2   3       16.85       11.18      2.86 o 
   5   2   3      168.71      168.43     10.36 o 
   6   2   3      154.87      181.26     11.49 o 
   7   2   3        6.56        7.23      2.16 o 
   8   2   3       14.22       15.86      3.67 o 
   9   2   3       26.15       27.09      3.27 o 
  10   2   3       18.36       18.71      3.07 o 
  11   2   3       23.87       22.77      2.62 o 
  12   2   3        8.71        9.01      2.32 o 
  13   2   3       11.01        8.04      3.67 o 
  14   2   3       33.67       32.92      4.02 o 
 -13   3   3        1.74        0.71      2.68 o 
 -12   3   3        0.03        1.31      2.06 o 
 -11   3   3       13.67       15.52      2.73 o 
 -10   3   3       50.16       54.57      4.25 o 
  -9   3   3       43.08       49.28      3.35 o 
  -8   3   3      190.54      207.42      6.35 o 
  -7   3   3       86.03       84.26      3.58 o 
  -6   3   3       10.20        8.61      1.48 o 
  -5   3   3      408.06      381.71      6.93 o 
  -4   3   3        2.09        2.70      0.79 o 
  -3   3   3      255.51      257.63      5.11 o 
  -2   3   3       70.17       68.13      2.76 o 
  -1   3   3      121.25      112.89      3.34 o 
   0   3   3       27.60       29.56      1.45 o 
   1   3   3       91.32       88.29      2.75 o 
   2   3   3      243.45      233.74      5.21 o 
   3   3   3      108.77      103.66      2.38 o 
   4   3   3        7.96        8.91      0.79 o 
   5   3   3        3.18        4.15      0.89 o 
   6   3   3       16.14       14.20      1.31 o 
   7   3   3      181.10      194.09      6.03 o 
   8   3   3        9.21        8.58      1.77 o 
   9   3   3       70.92       63.62      3.81 o 
  10   3   3        1.18        2.37      1.95 o 
  11   3   3        3.87        2.47      2.96 o 
  12   3   3        4.51        6.42      2.89 o 
  13   3   3        0.29        3.53      3.03 o 
 -12   4   3        3.19        6.13      2.68 o 
 -11   4   3       10.54       13.32      2.82 o 
 -10   4   3        0.00        0.00      1.51 o 
  -9   4   3        0.45       -1.10      1.47 o 
  -8   4   3       44.17       41.77      1.84 o 
  -7   4   3      249.03      251.42      5.22 o 
  -6   4   3        5.65        4.62      0.94 o 
  -5   4   3       51.03       45.39      2.28 o 
  -4   4   3       55.49       53.52      2.60 o 
  -3   4   3      308.09      288.53      5.58 o 
  -2   4   3        3.26        3.62      0.98 o 
  -1   4   3       49.94       54.66      1.97 o 
   0   4   3      160.88      172.05      3.65 o 
   1   4   3       12.65       14.48      0.90 o 
   2   4   3        1.30        2.31      0.75 o 
   3   4   3       17.03       18.46      1.58 o 
   4   4   3       65.10       62.82      2.19 o 
   5   4   3       40.33       40.92      1.90 o 
   6   4   3       10.14        8.09      1.19 o 
   7   4   3       73.23       65.77      2.81 o 
   8   4   3        1.48       -0.96      1.28 o 
   9   4   3       36.78       34.90      2.78 o 
  10   4   3       10.92        8.39      2.40 o 
  11   4   3       11.39        7.05      2.12 o 
 -10   5   3       38.85       34.69      2.54 o 
  -9   5   3        4.70        6.63      2.75 o 
  -8   5   3       33.77       32.60      2.10 o 
  -7   5   3       62.84       70.70      3.32 o 
  -6   5   3        4.69        2.85      1.24 o 
  -5   5   3       69.43       73.30      2.82 o 
  -4   5   3       50.25       55.76      2.18 o 
  -3   5   3      199.30      209.59      5.70 o 
  -2   5   3       17.66       18.40      1.59 o 
  -1   5   3      172.26      183.77      4.62 o 
   0   5   3      107.14      113.77      2.93 o 
   1   5   3       16.63       15.17      1.35 o 
   2   5   3       44.76       51.24      1.85 o 
   3   5   3        2.82        2.60      0.85 o 
   4   5   3        6.48        6.00      0.91 o 
   5   5   3      179.15      174.05      4.36 o 
   6   5   3        3.05        2.71      0.94 o 
   7   5   3        4.55        3.18      1.04 o 
   8   5   3        1.16        1.60      1.02 o 
   9   5   3       17.69       14.81      1.48 o 
  -6   6   3        2.66        0.71      1.55 o 
  -5   6   3        1.14        0.21      1.62 o 
  -4   6   3      103.61      113.37      6.70 o 
  -3   6   3        0.35        0.16      1.39 o 
  -2   6   3        8.39       10.56      1.66 o 
  -1   6   3       48.57       52.10      2.77 o 
   0   6   3        0.43        1.57      1.30 o 
   1   6   3       24.20       27.64      1.66 o 
   2   6   3      147.97      130.26      4.69 o 
   3   6   3      102.79       96.32      4.62 o 
   4   6   3        3.49        3.19      1.30 o 
   5   6   3      108.99      107.73      3.67 o 
   6   6   3       24.75       24.68      2.04 o 
 -14   0   4       56.94       57.39      4.16 o 
 -13   0   4        4.72        1.55      3.53 o 
 -12   0   4       14.73       26.09      5.57 o 
 -11   0   4        1.76        1.41      4.23 o 
 -10   0   4        0.40        4.23      5.15 o 
  -9   0   4        1.53        0.07      4.09 o 
  -8   0   4     1389.78     1176.33     63.59 o 
  -7   0   4      108.21       87.35      8.32 o 
  -6   0   4      279.46      274.96     14.45 o 
  -5   0   4        2.73        2.54      2.12 o 
  -4   0   4      547.17      580.54     25.87 o 
  -3   0   4        3.23        0.71      1.83 o 
  -2   0   4       72.44       63.24      5.50 o 
  -1   0   4     1639.19     1559.58     73.40 o 
   0   0   4      211.57      239.13     12.03 o 
   1   0   4      435.59      375.34     18.38 o 
   2   0   4      654.54      594.19     28.65 o 
   3   0   4      558.24      527.34     25.74 o 
   4   0   4     3639.78     3520.25    166.00 o 
   5   0   4      574.56      631.82     33.55 o 
   6   0   4      339.67      342.27     13.01 o 
   7   0   4        0.00        1.64      2.53 o 
   8   0   4      825.56      770.38     41.88 o 
   9   0   4      238.04      226.17     14.66 o 
  10   0   4        3.64        0.83      2.82 o 
  11   0   4      523.72      604.76     37.72 o 
  12   0   4       98.56      123.73     10.29 o 
  13   0   4       50.26       46.95      5.71 o 
  14   0   4       54.12       50.83      5.57 o 
 -14   1   4        1.00        7.19      3.74 o 
 -13   1   4       26.28       28.50      3.34 o 
 -12   1   4       76.25       84.43      6.74 o 
 -11   1   4       74.26       74.30      5.22 o 
 -10   1   4       10.39       14.23      2.19 o 
  -9   1   4       16.46       17.03      2.48 o 
  -8   1   4        5.19        6.47      2.15 o 
  -7   1   4       39.19       42.19      3.20 o 
  -6   1   4      378.80      370.66     10.09 o 
  -5   1   4      127.45      121.69     10.01 o 
  -4   1   4      275.78      305.95     15.38 o 
  -3   1   4      175.51      193.12      5.88 o 
  -2   1   4      199.95      201.22      6.03 o 
  -1   1   4      151.32      153.74      6.67 o 
   0   1   4      113.90      112.51      5.29 o 
   1   1   4      168.31      159.10      7.09 o 
   2   1   4      707.29      686.56     30.38 o 
   3   1   4      324.83      296.04     14.05 o 
   4   1   4        6.79        1.48      2.18 o 
   5   1   4        1.51        7.26      3.67 o 
   6   1   4       18.24       15.77      2.31 o 
   7   1   4       90.17       90.63     10.15 o 
   8   1   4      238.21      274.53     16.85 o 
   9   1   4      174.03      196.70     13.18 o 
  10   1   4       15.35       12.34      2.64 o 
  11   1   4       15.59       18.81      2.56 o 
  12   1   4       50.47       53.22      3.70 o 
  13   1   4       28.92       27.07      4.09 o 
  14   1   4       74.48       67.40      5.29 o 
 -13   2   4       39.10       36.31      4.30 o 
 -12   2   4        0.02        1.83      3.60 o 
 -11   2   4        6.07        9.29      2.93 o 
 -10   2   4      243.53      253.80      7.75 o 
  -9   2   4      368.94      377.53     10.66 o 
  -8   2   4       88.06       83.94      3.96 o 
  -7   2   4       26.63       24.07      2.58 o 
  -6   2   4        1.34        4.23      1.37 o 
  -5   2   4       23.36       20.21      1.45 o 
  -4   2   4       74.22       65.21      6.98 o 
  -3   2   4      393.10      462.49     22.28 o 
  -2   2   4      350.39      365.83     14.23 o 
  -1   2   4      121.58      116.09      5.34 o 
   0   2   4       13.27       11.59      1.43 o 
   1   2   4        0.02        1.18      1.09 o 
   2   2   4      142.30      141.51      5.45 o 
   3   2   4      115.37      110.65      5.92 o 
   4   2   4      189.39      201.42     12.06 o 
   5   2   4       24.95       24.36      3.03 o 
   6   2   4       68.96       75.98     13.25 o 
   7   2   4      112.74      140.58     10.01 o 
   8   2   4      245.93      273.41     16.57 o 
   9   2   4      272.06      314.86     19.04 o 
  10   2   4      235.16      261.66     11.49 o 
  11   2   4        1.32        2.65      1.89 o 
  12   2   4       26.37       27.16      8.50 o 
  13   2   4        0.21        0.49      3.03 o 
 -13   3   4       45.43       42.16      4.58 o 
 -12   3   4       59.35       53.86      6.70 o 
 -11   3   4       18.42       19.40      2.84 o 
 -10   3   4        0.00       -0.64      1.85 o 
  -9   3   4        0.15        2.76      1.76 o 
  -8   3   4      350.50      375.94     10.17 o 
  -7   3   4      193.39      182.99      5.79 o 
  -6   3   4       15.26       12.44      1.71 o 
  -5   3   4       10.40        8.93      1.45 o 
  -4   3   4      171.68      164.31      3.66 o 
  -3   3   4        0.10       -0.77      0.77 o 
  -2   3   4       10.41       12.65      0.94 o 
  -1   3   4      343.78      322.89      5.86 o 
   0   3   4        2.45        2.73      0.72 o 
   1   3   4        0.04        0.19      0.69 o 
   2   3   4      162.07      164.60      3.23 o 
   3   3   4       89.04       88.74      2.61 o 
   4   3   4       84.80       75.88      1.89 o 
   5   3   4        3.12        4.32      1.00 o 
   6   3   4       21.86       22.48      1.75 o 
   7   3   4       22.18       19.49      2.15 o 
   8   3   4       35.27       34.36      2.39 o 
   9   3   4        0.70       -1.01      1.52 o 
  10   3   4       21.54       23.94      6.35 o 
  11   3   4        4.67        7.19      2.75 o 
  12   3   4        2.51        3.81      2.12 o 
 -11   4   4      132.27      114.71      4.79 o 
 -10   4   4        7.56        4.58      1.81 o 
  -9   4   4        0.27       -0.57      1.58 o 
  -8   4   4       24.42       21.70      1.36 o 
  -7   4   4        9.62        7.55      1.14 o 
  -6   4   4       11.86       13.65      1.21 o 
  -5   4   4      332.34      338.58      7.01 o 
  -4   4   4      327.97      324.70      6.95 o 
  -3   4   4       21.49       21.06      1.11 o 
  -2   4   4      154.82      145.14      3.00 o 
  -1   4   4       66.74       69.37      2.38 o 
   0   4   4       10.18       11.50      0.99 o 
   1   4   4        6.42        6.32      0.81 o 
   2   4   4        2.71        2.73      0.85 o 
   3   4   4        1.53        3.20      0.90 o 
   4   4   4        2.02        1.29      1.01 o 
   5   4   4        0.24       -0.06      1.05 o 
   6   4   4        4.25        5.75      1.27 o 
   7   4   4        2.90        1.51      1.82 o 
   8   4   4        3.71        4.04      1.57 o 
   9   4   4       10.39        8.60      2.26 o 
  10   4   4        1.44        2.82      2.12 o 
  11   4   4       16.77       14.95      2.04 o 
  -9   5   4       35.49       29.54      3.17 o 
  -8   5   4        8.11        8.11      1.52 o 
  -7   5   4       32.39       37.58      2.58 o 
  -6   5   4      145.74      152.05      5.33 o 
  -5   5   4       48.76       48.07      2.47 o 
  -4   5   4        4.68        4.43      1.23 o 
  -3   5   4       22.19       24.47      1.43 o 
  -2   5   4      102.07      101.32      5.00 o 
  -1   5   4        2.07        3.94      0.96 o 
   0   5   4        0.24        0.65      0.73 o 
   1   5   4       40.36       46.08      2.09 o 
   2   5   4        0.07       -0.68      0.86 o 
   3   5   4        6.16        5.21      1.05 o 
   4   5   4        2.61        1.56      0.86 o 
   5   5   4        4.83        6.03      0.93 o 
   6   5   4       73.95       67.88      2.78 o 
   7   5   4        2.91        0.47      1.03 o 
   8   5   4       10.34        9.90      3.31 o 
   9   5   4        6.00        7.76      2.04 o 
  -6   6   4       14.14       13.75      2.12 o 
  -5   6   4       19.68       17.56      2.26 o 
  -4   6   4        4.87        2.96      1.83 o 
  -3   6   4       22.73       30.17      3.10 o 
  -2   6   4        4.62        5.60      1.42 o 
  -1   6   4        0.00        2.21      1.26 o 
   0   6   4        0.05       -1.09      1.09 o 
   1   6   4        5.73        6.55      1.31 o 
   2   6   4        0.51        0.16      0.86 o 
   3   6   4        0.35        0.57      0.72 o 
   4   6   4       14.03       12.06      1.55 o 
   5   6   4       18.61       15.16      1.97 o 
 -14   1   5       69.80       59.93      5.64 o 
 -13   1   5        8.42        6.84      3.74 o 
 -12   1   5       41.17       61.04      6.54 o 
 -11   1   5       15.00       14.06      2.44 o 
 -10   1   5       62.66       66.30      5.48 o 
  -9   1   5      393.00      374.90     18.73 o 
  -8   1   5        6.73        6.00      2.13 o 
  -7   1   5      520.93      440.77     28.43 o 
  -6   1   5      199.16      193.09      6.49 o 
  -5   1   5      116.48      114.15      4.79 o 
  -4   1   5      282.29      259.24     16.07 o 
  -3   1   5      168.29      219.61     17.98 o 
  -2   1   5      304.28      312.56     12.55 o 
  -1   1   5       69.38       86.15      7.83 o 
   0   1   5      115.08      127.26     10.29 o 
   1   1   5      396.58      382.33     25.52 o 
   2   1   5      321.01      297.24     20.66 o 
   3   1   5      813.69      777.00     31.73 o 
   4   1   5        3.32        6.49      2.82 o 
   5   1   5      226.05      230.97      9.60 o 
   6   1   5       31.31       32.83      2.88 o 
   7   1   5        1.12       -1.60      2.24 o 
   8   1   5      302.80      355.96     21.15 o 
   9   1   5       18.04       20.80      4.37 o 
  10   1   5      254.74      282.92     17.34 o 
  11   1   5       11.21        7.83      4.51 o 
  12   1   5       14.67        9.59      2.29 o 
  13   1   5       12.73        7.12      2.75 o 
 -13   2   5        0.65        0.71      1.97 o 
 -12   2   5        8.70       19.11      4.37 o 
 -11   2   5       17.29       20.73      7.33 o 
 -10   2   5        2.02        2.40      2.01 o 
  -9   2   5       52.26       59.17      3.27 o 
  -8   2   5      123.93      125.41      5.28 o 
  -7   2   5        0.95       -1.79      1.79 o 
  -6   2   5        9.91       10.22      1.58 o 
  -5   2   5        0.30        0.42      1.26 o 
  -4   2   5       14.97       18.94      1.46 o 
  -3   2   5       54.24       51.53      2.25 o 
  -2   2   5     1020.30     1069.37     50.55 o 
  -1   2   5      138.36      152.14      8.39 o 
   0   2   5       37.09       36.87      3.60 o 
   1   2   5      255.83      260.93     13.75 o 
   2   2   5      308.14      295.19     18.05 o 
   3   2   5       68.88       65.15      4.11 o 
   4   2   5      217.36      213.52      7.14 o 
   5   2   5       85.77       88.95      5.28 o 
   6   2   5        0.27        3.35      3.03 o 
   7   2   5        0.01        2.54      3.38 o 
   8   2   5      221.08      251.06     15.58 o 
   9   2   5       35.34       32.64      4.86 o 
  10   2   5       11.70       10.37      2.89 o 
  11   2   5        1.16        1.10      1.92 o 
  12   2   5        3.09        2.19      2.40 o 
  13   2   5       17.05       15.23      2.89 o 
 -12   3   5        0.00        0.71      2.82 o 
 -11   3   5        0.32        0.59      2.82 o 
 -10   3   5        2.15        3.62      1.65 o 
  -9   3   5      199.85      220.80      7.91 o 
  -8   3   5       15.70       17.02      2.11 o 
  -7   3   5       96.91       89.76      3.93 o 
  -6   3   5       39.00       38.40      3.04 o 
  -5   3   5       94.94       98.89      3.83 o 
  -4   3   5       16.56       16.15      1.40 o 
  -3   3   5        6.26        7.75      1.20 o 
  -2   3   5        6.22        5.13      1.00 o 
  -1   3   5        6.89        7.28      1.05 o 
   0   3   5       24.98       28.09      1.37 o 
   1   3   5       62.95       60.87      2.09 o 
   2   3   5       86.24       85.50      2.39 o 
   3   3   5      240.33      235.67      6.44 o 
   4   3   5       58.66       62.09      2.17 o 
   5   3   5      470.40      479.93     10.26 o 
   6   3   5       37.36       32.93      3.70 o 
   7   3   5        0.01        0.98      1.51 o 
   8   3   5       23.06       20.66      2.53 o 
   9   3   5        1.88        1.69      1.79 o 
  10   3   5       18.39       13.54      2.96 o 
  11   3   5       11.59        7.26      2.61 o 
  12   3   5       16.81       15.58      3.17 o 
 -11   4   5       16.18       14.45      3.38 o 
 -10   4   5        2.25        0.71      1.97 o 
  -9   4   5        2.00        3.79      1.40 o 
  -8   4   5        0.00        0.81      0.91 o 
  -7   4   5       90.91       95.53      2.96 o 
  -6   4   5        4.01        1.97      1.01 o 
  -5   4   5        1.02        1.34      1.12 o 
  -4   4   5        6.93        4.60      1.10 o 
  -3   4   5       23.47       21.80      1.26 o 
  -2   4   5        5.25        3.82      1.05 o 
  -1   4   5       32.53       35.51      1.88 o 
   0   4   5        0.58        0.02      0.93 o 
   1   4   5       49.33       53.83      2.05 o 
   2   4   5        4.08        4.42      1.09 o 
   3   4   5      315.20      327.08      6.63 o 
   4   4   5        0.96        2.04      1.09 o 
   5   4   5        8.72        7.95      1.40 o 
   6   4   5        0.03       -0.51      1.33 o 
   7   4   5      100.81      106.80      4.21 o 
   8   4   5       20.96       22.17      2.26 o 
   9   4   5        0.22       -2.19      2.19 o 
  10   4   5        6.65        6.56      2.12 o 
  -8   5   5        0.40        1.41      1.69 o 
  -7   5   5        4.50        3.59      1.41 o 
  -6   5   5       37.70       37.17      4.16 o 
  -5   5   5        8.49       11.85      1.41 o 
  -4   5   5       16.64       20.31      1.58 o 
  -3   5   5        7.71        8.28      1.27 o 
  -2   5   5       22.09       25.54      1.90 o 
  -1   5   5        5.91        6.93      1.58 o 
   0   5   5       46.80       52.34      1.74 o 
   1   5   5        2.74        2.41      0.95 o 
   2   5   5        8.03        9.19      1.04 o 
   3   5   5       23.87       25.66      2.19 o 
   4   5   5        0.02        1.31      0.84 o 
   5   5   5       75.60       78.66      2.43 o 
   6   5   5        3.09        3.07      1.01 o 
   7   5   5       64.16       63.95      3.70 o 
   8   5   5        0.35        0.21      2.82 o 
  -5   6   5       56.87       46.46      4.37 o 
  -4   6   5        5.49        5.15      1.55 o 
  -3   6   5        4.11        0.85      1.48 o 
  -2   6   5        0.33        0.28      1.76 o 
  -1   6   5        0.37        2.68      1.62 o 
   0   6   5       10.20       15.23      2.12 o 
   1   6   5        6.63        8.74      1.62 o 
   2   6   5        1.77        1.76      1.41 o 
   3   6   5        4.09        6.20      1.55 o 
   4   6   5        6.58        6.77      1.62 o 
 -13   0   6       17.41       16.50      3.17 o 
 -12   0   6       44.91       45.25      8.00 o 
 -11   0   6        8.61        9.50      2.39 o 
 -10   0   6       14.01        8.04      2.75 o 
  -9   0   6      197.12      190.14     14.81 o 
  -8   0   6      849.23      849.97     47.38 o 
  -7   0   6      195.11      183.87     13.82 o 
  -6   0   6      124.03      134.31     10.58 o 
  -5   0   6       35.30       35.74      5.15 o 
  -4   0   6       44.48       36.31      4.79 o 
  -3   0   6       44.07       46.46      5.43 o 
  -2   0   6       89.70       80.94      7.26 o 
  -1   0   6        7.98        5.57      2.82 o 
   0   0   6      184.53      181.75     13.40 o 
   1   0   6       69.16       69.37      5.50 o 
   2   0   6       45.78       49.63      5.29 o 
   3   0   6       41.14       54.64      4.72 o 
   4   0   6      618.43      611.80     22.53 o 
   5   0   6        1.32        0.49      2.29 o 
   6   0   6        8.31        8.25      2.45 o 
   7   0   6        0.29        2.87      2.61 o 
   8   0   6        5.55        7.19      3.95 o 
   9   0   6       10.41       12.83      4.37 o 
  10   0   6       44.80       52.59      5.92 o 
  11   0   6        1.84        0.11      2.52 o 
  12   0   6      111.89      123.38      8.95 o 
  13   0   6       12.70        7.05      3.60 o 
 -13   1   6       24.28       21.22      4.23 o 
 -12   1   6       74.79       83.80      6.06 o 
 -11   1   6       21.64       23.09      3.33 o 
 -10   1   6        5.27        3.92      2.07 o 
  -9   1   6       10.62       11.23      2.36 o 
  -8   1   6        6.35        9.14      2.30 o 
  -7   1   6        7.56        8.12      2.01 o 
  -6   1   6       44.48       44.35      2.94 o 
  -5   1   6       68.19       72.46      3.56 o 
  -4   1   6        7.88        4.14      1.87 o 
  -3   1   6       46.61       56.84      2.90 o 
  -2   1   6       37.57       34.62      4.37 o 
  -1   1   6        8.50        7.90      5.01 o 
   0   1   6       11.26        6.70      4.65 o 
   1   1   6        0.51       -2.68      2.68 o 
   2   1   6      581.34      522.14     28.84 o 
   3   1   6       26.36       26.58      2.47 o 
   4   1   6        1.31        1.37      1.92 o 
   5   1   6       42.76       48.37      3.56 o 
   6   1   6       18.72       16.17      2.60 o 
   7   1   6        0.00       -1.46      2.40 o 
   8   1   6       52.82       73.04      7.90 o 
   9   1   6      170.44      206.15     13.54 o 
  10   1   6        5.76        6.42      3.45 o 
  11   1   6       10.31        9.20      2.49 o 
  12   1   6       12.43        7.47      3.67 o 
  13   1   6       17.11       16.50      3.10 o 
 -12   2   6       24.65       23.62      5.01 o 
 -11   2   6       10.46       11.27      2.15 o 
 -10   2   6       78.57       79.96      5.13 o 
  -9   2   6        0.25       -1.57      1.77 o 
  -8   2   6      139.07      141.52      4.83 o 
  -7   2   6       75.76       76.99      3.43 o 
  -6   2   6       49.34       46.43      2.52 o 
  -5   2   6        4.61        2.40      1.43 o 
  -4   2   6       43.64       42.78      1.93 o 
  -3   2   6        0.58        0.79      1.22 o 
  -2   2   6       10.46       11.73      1.17 o 
  -1   2   6      106.03      104.61      2.57 o 
   0   2   6        1.43        0.53      1.12 o 
   1   2   6       16.03       16.16      1.42 o 
   2   2   6       42.14       46.05      2.68 o 
   3   2   6      114.13      110.31      4.69 o 
   4   2   6      176.65      178.77      6.49 o 
   5   2   6      380.50      413.32     15.94 o 
   6   2   6      479.09      543.69     25.59 o 
   7   2   6       77.15       80.51      7.54 o 
   8   2   6        0.08        1.41      3.31 o 
   9   2   6       46.92       43.49      8.28 o 
  10   2   6       14.31       13.29      2.44 o 
  11   2   6       59.41       66.20      5.92 o 
  12   2   6        9.84        7.90      3.53 o 
 -12   3   6        0.00        3.31      2.82 o 
 -11   3   6       11.20        6.91      2.89 o 
 -10   3   6       11.44        9.77      1.91 o 
  -9   3   6        7.54        5.91      1.85 o 
  -8   3   6        3.89        4.20      1.87 o 
  -7   3   6        1.97        3.45      1.61 o 
  -6   3   6       54.13       60.47      2.96 o 
  -5   3   6       42.82       37.66      2.87 o 
  -4   3   6       11.41       10.81      1.59 o 
  -3   3   6      147.63      125.08      4.54 o 
  -2   3   6       40.68       39.44      1.88 o 
  -1   3   6      154.84      133.90      3.59 o 
   0   3   6        3.05        3.56      1.16 o 
   1   3   6       20.42       20.96      1.33 o 
   2   3   6      171.19      181.74      4.03 o 
   3   3   6      409.20      403.37      9.27 o 
   4   3   6      505.31      494.51     11.45 o 
   5   3   6       21.31       19.11      1.82 o 
   6   3   6      101.80      104.17      3.74 o 
   7   3   6      215.71      195.32      6.20 o 
   8   3   6      161.01      148.42      4.97 o 
   9   3   6        4.58        6.41      1.59 o 
  10   3   6       90.41       79.53     10.72 o 
  11   3   6       18.11       18.12      3.60 o 
 -10   4   6        0.02        0.78      2.12 o 
  -9   4   6        0.06        0.33      1.44 o 
  -8   4   6        0.00       -0.64      1.30 o 
  -7   4   6        2.45        0.81      0.88 o 
  -6   4   6        0.05        0.12      1.27 o 
  -5   4   6       60.24       71.91      2.72 o 
  -4   4   6       35.10       38.86      1.86 o 
  -3   4   6        1.25        1.04      0.92 o 
  -2   4   6       89.93       87.14      2.92 o 
  -1   4   6       24.65       22.96      2.03 o 
   0   4   6      217.71      210.40      5.92 o 
   1   4   6      400.48      404.65      9.46 o 
   2   4   6      245.72      246.17      6.20 o 
   3   4   6        9.50       13.62      1.47 o 
   4   4   6      215.62      232.06      6.42 o 
   5   4   6        0.18       -0.33      2.45 o 
   6   4   6        0.28        1.85      2.31 o 
   7   4   6      223.02      224.40      6.98 o 
   8   4   6      153.87      146.42      5.98 o 
   9   4   6        4.97        7.97      4.23 o 
  10   4   6       47.01       42.94      3.60 o 
  -8   5   6        0.01        0.56      2.12 o 
  -7   5   6        1.21        0.78      2.19 o 
  -6   5   6        3.67        5.80      1.41 o 
  -5   5   6       16.53       17.31      2.16 o 
  -4   5   6       15.24       20.30      2.12 o 
  -3   5   6        9.39       11.29      1.49 o 
  -2   5   6      157.26      160.34      4.15 o 
  -1   5   6       20.15       20.35      1.96 o 
   0   5   6       30.69       30.19      3.23 o 
   1   5   6       15.42       14.83      1.15 o 
   2   5   6      210.16      229.74      6.02 o 
   3   5   6        5.28        5.27      1.02 o 
   4   5   6       51.79       53.22      2.15 o 
   5   5   6      132.50      130.69      3.68 o 
   6   5   6       30.61       27.26      4.55 o 
   7   5   6        0.97        0.28      2.19 o 
  -3   6   6       36.39       32.22      2.96 o 
  -2   6   6        7.36        7.12      2.47 o 
  -1   6   6       26.64       25.45      3.60 o 
   0   6   6        3.98        6.27      2.04 o 
   1   6   6        0.30        0.28      1.76 o 
   2   6   6        0.98        1.06      2.04 o 
 -12   1   7        9.09        7.26      2.68 o 
 -11   1   7        7.86        9.64      1.54 o 
 -10   1   7       10.70       10.74      2.04 o 
  -9   1   7       84.07       82.52      4.12 o 
  -8   1   7       44.89       48.73      3.22 o 
  -7   1   7        3.41        3.54      1.92 o 
  -6   1   7        9.61       14.59      2.07 o 
  -5   1   7        5.69        4.75      1.81 o 
  -4   1   7       45.86       43.13      2.65 o 
  -3   1   7       63.61       65.06      3.07 o 
  -2   1   7       22.84       22.60      2.14 o 
  -1   1   7      284.44      271.10      7.52 o 
   0   1   7       75.84       78.87      3.59 o 
   1   1   7      569.38      491.80     13.19 o 
   2   1   7       16.92       19.94      1.91 o 
   3   1   7        6.90        5.20      1.72 o 
   4   1   7        2.96        3.70      2.50 o 
   5   1   7       13.31       10.39      2.10 o 
   6   1   7       21.60       19.89      2.98 o 
   7   1   7        1.11        7.42      2.59 o 
   8   1   7       42.04       45.26      5.71 o 
   9   1   7       16.08       18.68      4.09 o 
  10   1   7       15.78       22.35      3.60 o 
  11   1   7       50.39       66.06      5.92 o 
  12   1   7        1.66        5.78      2.89 o 
 -12   2   7        1.99        5.15      2.04 o 
 -11   2   7       17.22       11.00      2.40 o 
 -10   2   7        0.07       -2.33      2.96 o 
  -9   2   7        5.86        4.36      2.20 o 
  -8   2   7       60.79       68.44      3.15 o 
  -7   2   7        2.77        5.09      1.83 o 
  -6   2   7       48.02       47.58      2.64 o 
  -5   2   7        9.47        8.66      1.97 o 
  -4   2   7        5.79        7.94      1.82 o 
  -3   2   7       31.82       30.52      2.16 o 
  -2   2   7        0.89        0.43      1.64 o 
  -1   2   7        1.64        2.93      1.88 o 
   0   2   7        1.70        1.22      1.51 o 
   1   2   7      486.75      461.79     10.79 o 
   2   2   7        0.45        0.66      1.45 o 
   3   2   7      120.13      117.35      3.94 o 
   4   2   7        2.31        2.71      2.06 o 
   5   2   7       98.14      108.62      6.01 o 
   6   2   7        7.13        4.78      2.29 o 
   7   2   7        5.04        7.40      2.70 o 
   8   2   7      113.47      115.49      6.77 o 
   9   2   7       20.45       21.54      2.66 o 
  10   2   7       35.57       36.21      3.81 o 
  11   2   7       36.04       32.78      3.31 o 
 -11   3   7       40.77       37.93      3.60 o 
 -10   3   7        2.60        3.39      1.90 o 
  -9   3   7        0.11        1.28      1.75 o 
  -8   3   7       17.37       13.86      2.50 o 
  -7   3   7        6.94        6.89      2.05 o 
  -6   3   7        0.28        1.05      1.61 o 
  -5   3   7        7.73        6.16      1.71 o 
  -4   3   7        8.89        9.76      1.86 o 
  -3   3   7       43.93       42.23      2.39 o 
  -2   3   7       68.97       63.57      2.59 o 
  -1   3   7       77.55       72.56      3.29 o 
   0   3   7       25.87       27.09      2.05 o 
   1   3   7      100.77       90.61      3.31 o 
   2   3   7       16.32       16.89      2.58 o 
   3   3   7        0.58       -0.76      1.89 o 
   4   3   7      248.01      239.15      7.05 o 
   5   3   7      101.15       94.22      4.47 o 
   6   3   7      110.39      120.96      6.21 o 
   7   3   7       85.30       90.28      8.14 o 
   8   3   7        2.00        0.98      1.78 o 
   9   3   7        0.20        1.13      2.54 o 
  10   3   7        0.47        0.56      2.40 o 
  -9   4   7       34.96       32.22      2.89 o 
  -8   4   7        3.30        3.87      1.40 o 
  -7   4   7       17.88       17.89      1.60 o 
  -6   4   7       15.28       12.81      1.52 o 
  -5   4   7        3.77        4.62      1.15 o 
  -4   4   7        0.55       -0.08      1.06 o 
  -3   4   7       21.55       21.12      1.33 o 
  -2   4   7       21.14       27.89      2.01 o 
  -1   4   7       33.21       40.91      2.00 o 
   0   4   7       12.04       12.66      1.53 o 
   1   4   7      109.46      127.53      4.19 o 
   2   4   7       49.85       53.02      2.51 o 
   3   4   7      107.23      111.00      3.86 o 
   4   4   7       58.49       59.05      3.10 o 
   5   4   7       25.46       26.52      2.13 o 
   6   4   7       26.61       22.39      3.51 o 
   7   4   7       14.25        7.99      2.89 o 
   8   4   7       42.91       39.20      2.12 o 
  -6   5   7        6.87        5.71      2.96 o 
  -5   5   7       11.71       11.77      3.60 o 
  -4   5   7        0.09        0.78      1.29 o 
  -3   5   7      154.79      161.70      5.24 o 
  -2   5   7       48.71       53.31      2.56 o 
  -1   5   7       66.46       68.69      2.85 o 
   0   5   7       35.21       42.40      2.30 o 
   1   5   7        1.95        3.02      0.90 o 
   2   5   7       13.09       14.29      1.69 o 
   3   5   7        0.00       -0.84      0.84 o 
   4   5   7      119.95      122.83      4.03 o 
   5   5   7       18.12       17.56      2.82 o 
 -12   0   8        7.51        6.77      2.12 o 
 -11   0   8        6.44        4.60      2.12 o 
 -10   0   8        0.81        2.16      2.15 o 
  -9   0   8        4.53        5.45      3.21 o 
  -8   0   8       34.13       41.60      6.56 o 
  -7   0   8       25.82       30.10      5.78 o 
  -6   0   8       52.57       53.30      6.98 o 
  -5   0   8       68.74       76.07      7.90 o 
  -4   0   8      553.43      493.30     20.80 o 
  -3   0   8      434.35      372.23     15.08 o 
  -2   0   8      200.47      198.86      9.21 o 
  -1   0   8       36.71       37.45      3.57 o 
   0   0   8     1019.85      973.76     35.36 o 
   1   0   8        0.03        2.99      2.37 o 
   2   0   8       19.17       20.48      2.81 o 
   3   0   8      540.81      476.51     25.87 o 
   4   0   8       93.10       97.30      6.29 o 
   5   0   8        2.37       -2.06      2.49 o 
   6   0   8       38.21       36.46     10.96 o 
   7   0   8      191.29      172.76      8.10 o 
   8   0   8       42.26       44.84      5.50 o 
   9   0   8        0.96        0.00      3.24 o 
  10   0   8       77.51       89.39      5.37 o 
  11   0   8        0.23        5.99      2.82 o 
 -11   1   8        5.57        2.68      2.40 o 
 -10   1   8        1.41        0.54      1.55 o 
  -9   1   8       56.03       50.02      5.67 o 
  -8   1   8        0.19       -0.98      3.07 o 
  -7   1   8       79.81       82.24      4.41 o 
  -6   1   8       71.48       69.57      3.62 o 
  -5   1   8       52.36       57.37      3.27 o 
  -4   1   8       19.00       15.17      2.44 o 
  -3   1   8        2.92        4.91      2.07 o 
  -2   1   8       62.06       58.05      3.12 o 
  -1   1   8      153.51      129.93      4.99 o 
   0   1   8      458.07      405.99     11.32 o 
   1   1   8       36.82       35.88      2.34 o 
   2   1   8       50.83       52.69      3.41 o 
   3   1   8       26.00       21.53      2.03 o 
   4   1   8      128.21      119.48      4.60 o 
   5   1   8       29.62       25.75      2.70 o 
   6   1   8       61.95       67.44      6.87 o 
   7   1   8       63.45       81.29      8.57 o 
   8   1   8       27.94       32.15      4.44 o 
   9   1   8       38.37       38.49      4.65 o 
  10   1   8       48.21       49.25      4.38 o 
  11   1   8        5.51        6.70      2.89 o 
 -11   2   8        4.07        5.71      2.82 o 
 -10   2   8       26.61       34.26      3.60 o 
  -9   2   8       13.73       11.49      3.10 o 
  -8   2   8        8.43        6.97      3.84 o 
  -7   2   8        7.21        5.25      1.90 o 
  -6   2   8       15.32       15.97      2.17 o 
  -5   2   8      135.64      124.98      4.64 o 
  -4   2   8       22.22       23.42      2.51 o 
  -3   2   8       36.54       39.78      2.48 o 
  -2   2   8        5.26        5.24      2.73 o 
  -1   2   8       18.35       25.30      2.81 o 
   0   2   8      178.03      165.31      5.08 o 
   1   2   8      282.38      271.23      7.03 o 
   2   2   8      600.81      567.67     18.14 o 
   3   2   8       18.06       16.69      2.05 o 
   4   2   8        0.02        1.77      2.04 o 
   5   2   8      160.25      168.55      6.51 o 
   6   2   8      103.63      126.26      5.42 o 
   7   2   8        2.05        5.73      3.45 o 
   8   2   8        6.36        5.59      2.22 o 
   9   2   8        6.84        6.09      1.82 o 
  10   2   8       26.53       22.84      3.53 o 
 -10   3   8       29.16       28.06      3.17 o 
  -9   3   8       78.09       73.89      6.98 o 
  -8   3   8       27.99       32.94      3.21 o 
  -7   3   8        1.93       -0.12      1.72 o 
  -6   3   8       23.79       23.30      2.88 o 
  -5   3   8        0.53       -0.76      1.74 o 
  -4   3   8       12.29       14.47      2.24 o 
  -3   3   8       47.80       52.26      3.79 o 
  -2   3   8       57.41       58.76      3.81 o 
  -1   3   8      129.58      122.94      4.35 o 
   0   3   8        5.04       10.15      2.15 o 
   1   3   8        2.31        2.33      2.06 o 
   2   3   8        1.45        2.05      1.92 o 
   3   3   8      224.95      244.60     10.13 o 
   4   3   8       62.31       76.31      4.93 o 
   5   3   8       94.22      103.85      8.74 o 
   6   3   8        0.53        3.24      3.17 o 
   7   3   8      185.72      191.48     11.42 o 
   8   3   8        9.24       11.49      2.82 o 
   9   3   8       22.41       21.15      3.03 o 
  -8   4   8        5.53        3.53      1.55 o 
  -7   4   8        2.23        3.03      1.69 o 
  -6   4   8       29.72       29.75      2.59 o 
  -5   4   8       60.61       73.29      2.93 o 
  -4   4   8        4.94        3.61      1.34 o 
  -3   4   8        7.23        6.67      1.29 o 
  -2   4   8       42.11       43.37      2.15 o 
  -1   4   8       36.06       40.07      2.30 o 
   0   4   8      294.09      290.03      8.63 o 
   1   4   8      108.21      115.81      4.65 o 
   2   4   8        0.40       -0.49      1.40 o 
   3   4   8       45.82       46.04      2.24 o 
   4   4   8       20.41       29.75      4.23 o 
   5   4   8        0.64        0.41      1.66 o 
   6   4   8       24.61       28.69      2.89 o 
   7   4   8       46.50       42.87      3.38 o 
  -4   5   8        3.76        7.54      2.54 o 
  -3   5   8       34.03       31.66      3.03 o 
  -2   5   8      206.19      190.07      7.97 o 
  -1   5   8        3.92        6.84      1.48 o 
   0   5   8        0.75        0.85      1.06 o 
   1   5   8        5.23        2.61      1.13 o 
   2   5   8       78.83       78.12      5.22 o 
   3   5   8        0.02        0.71      1.20 o 
 -10   1   9        0.92        2.01      1.67 o 
  -9   1   9        0.01       -0.28      1.41 o 
  -8   1   9        2.27        1.70      3.01 o 
  -7   1   9       47.55       53.63      3.65 o 
  -6   1   9      145.42      155.48      5.61 o 
  -5   1   9      120.46      130.62      5.14 o 
  -4   1   9       23.51       27.57      2.49 o 
  -3   1   9       85.09       82.78      4.78 o 
  -2   1   9        0.78       -0.92      1.77 o 
  -1   1   9       76.51       91.60      4.15 o 
   0   1   9      356.18      358.26     10.27 o 
   1   1   9      491.52      513.86     13.94 o 
   2   1   9      263.06      239.59      7.01 o 
   3   1   9       21.88       18.31      2.07 o 
   4   1   9        0.97        2.35      1.70 o 
   5   1   9        4.96        4.89      1.73 o 
   6   1   9        0.41        1.92      2.06 o 
   7   1   9       12.98        7.83      2.16 o 
   8   1   9        3.01        3.84      2.14 o 
   9   1   9        6.51        4.28      1.89 o 
  10   1   9        3.67        6.91      2.89 o 
 -10   2   9       67.49       60.21      4.94 o 
  -9   2   9       16.23        9.24      2.89 o 
  -8   2   9        2.15        3.30      2.39 o 
  -7   2   9        0.79        0.53      2.51 o 
  -6   2   9        0.21        1.13      2.44 o 
  -5   2   9        2.35        1.26      2.11 o 
  -4   2   9       36.86       38.14      2.89 o 
  -3   2   9       51.69       55.42      4.39 o 
  -2   2   9       15.01       19.05      2.44 o 
  -1   2   9        0.09       -0.27      2.35 o 
   0   2   9        2.91        1.09      1.95 o 
   1   2   9        1.58        1.66      2.04 o 
   2   2   9       35.09       39.70      2.55 o 
   3   2   9       71.94       80.66      3.57 o 
   4   2   9       99.13      124.12      6.77 o 
   5   2   9        2.28        2.70      1.85 o 
   6   2   9       75.57       80.66      3.87 o 
   7   2   9        1.46        3.42      1.85 o 
   8   2   9       18.87       15.60      2.03 o 
   9   2   9        0.57        0.35      2.12 o 
  -8   3   9        6.70        7.19      2.40 o 
  -7   3   9        3.43        4.42      1.55 o 
  -6   3   9        0.01        0.36      1.54 o 
  -5   3   9       38.21       33.73      4.06 o 
  -4   3   9        8.73        5.12      1.70 o 
  -3   3   9       13.00       18.25      2.64 o 
  -2   3   9       10.56        9.14      3.74 o 
  -1   3   9       72.44       67.16      4.36 o 
   0   3   9        1.58        1.73      2.04 o 
   1   3   9       26.11       25.96      3.00 o 
   2   3   9       53.24       50.33      2.91 o 
   3   3   9        6.81        8.83      2.29 o 
   4   3   9        2.79       -2.19      3.24 o 
   5   3   9        9.29        7.19      3.60 o 
   6   3   9       33.39       33.77      3.95 o 
   7   3   9       53.70       57.18      5.22 o 
  -6   4   9        1.73        6.42      2.12 o 
  -5   4   9       10.76       11.63      2.19 o 
  -4   4   9        0.51        3.23      2.47 o 
  -3   4   9        4.67        3.28      1.36 o 
  -2   4   9        1.07        3.44      2.01 o 
  -1   4   9       16.25       18.98      1.94 o 
   0   4   9       10.15       11.19      1.82 o 
   1   4   9        0.17        1.75      1.54 o 
   2   4   9        3.58        1.22      1.50 o 
   3   4   9        0.03        1.39      1.56 o 
   4   4   9        1.86        3.00      1.35 o 
   5   4   9       22.93       19.11      2.89 o 
  -9   0  10       86.22       72.12      5.43 o 
  -8   0  10       23.69       18.53      2.59 o 
  -7   0  10        0.28        3.79      2.47 o 
  -6   0  10       77.33       81.00      5.14 o 
  -5   0  10       49.50       48.66      8.50 o 
  -4   0  10      991.35     1055.66     38.27 o 
  -3   0  10      137.76      151.34      7.85 o 
  -2   0  10       20.29       26.91      3.56 o 
  -1   0  10      129.43      137.10      9.17 o 
   0   0  10      313.43      328.19     13.42 o 
   1   0  10       46.37       40.62      7.26 o 
   2   0  10      117.18      127.22      6.72 o 
   3   0  10      152.23      152.66      7.49 o 
   4   0  10       11.54       10.07      2.54 o 
   5   0  10        0.60       -0.95      2.09 o 
   6   0  10      138.38      123.04      5.97 o 
   7   0  10       36.35       32.49      2.34 o 
   8   0  10       30.69       28.55      3.17 o 
   9   0  10        0.01        0.28      2.54 o 
  -9   1  10        4.90        5.99      2.68 o 
  -8   1  10       23.45       22.75      2.10 o 
  -7   1  10       80.07       84.84      3.59 o 
  -6   1  10      197.47      217.30      6.67 o 
  -5   1  10       37.45       41.91      2.64 o 
  -4   1  10        1.76        1.53      2.10 o 
  -3   1  10       10.95       10.86      2.40 o 
  -2   1  10      123.95      140.39      5.28 o 
  -1   1  10      141.29      147.98      5.29 o 
   0   1  10      106.73      115.30      4.58 o 
   1   1  10       28.81       30.07      2.29 o 
   2   1  10       22.83       22.84      2.13 o 
   3   1  10      112.91      110.47      3.90 o 
   4   1  10       31.99       31.10      1.94 o 
   5   1  10        8.42        7.67      1.47 o 
   6   1  10       33.14       39.43      2.51 o 
   7   1  10        0.77        2.98      1.98 o 
   8   1  10        2.84        3.60      2.12 o 
  -8   2  10       44.68       40.33      3.45 o 
  -7   2  10       24.50       24.84      2.35 o 
  -6   2  10       56.33       49.61      3.53 o 
  -5   2  10       36.09       37.15      4.94 o 
  -4   2  10       18.93       23.14      6.94 o 
  -3   2  10       82.88       94.49     12.44 o 
  -2   2  10       83.79       93.21      5.35 o 
  -1   2  10       27.09       36.92      7.12 o 
   0   2  10        0.39        0.04      1.84 o 
   1   2  10      318.26      296.21      9.50 o 
   2   2  10       50.09       46.12      2.43 o 
   3   2  10        0.42       -1.05      1.50 o 
   4   2  10        0.33       -1.39      1.47 o 
   5   2  10       10.42       11.16      1.57 o 
   6   2  10        6.20        3.24      2.68 o 
   7   2  10        7.21        1.76      2.19 o 
  -7   3  10       27.39       25.66      2.75 o 
  -6   3  10        5.38        8.46      2.89 o 
  -5   3  10       40.65       36.21      7.05 o 
  -4   3  10       61.93       70.61      4.00 o 
  -3   3  10       10.45        9.60      2.06 o 
  -2   3  10        1.73        2.43      1.99 o 
  -1   3  10       47.12       54.72      3.70 o 
   0   3  10       38.43       45.66      4.83 o 
   1   3  10        1.88        3.01      1.97 o 
   2   3  10       11.36       11.30      2.25 o 
   3   3  10        8.40        3.81      2.82 o 
   4   3  10       29.45       26.79      3.53 o 
   5   3  10       20.58       19.67      3.24 o 
   6   3  10       24.04       22.21      3.17 o 
  -3   4  10        9.73        6.84      2.96 o 
  -2   4  10        6.26        6.06      3.03 o 
  -1   4  10        7.04        5.50      2.89 o 
   0   4  10        9.46        7.90      3.67 o 
   1   4  10        0.05        4.86      2.96 o 
   2   4  10        1.36        5.99      2.89 o 
   3   4  10       13.17        8.53      3.74 o 
  -7   1  11        5.15        7.90      2.96 o 
  -6   1  11        1.99        6.91      2.82 o 
  -5   1  11      121.60      126.92      6.02 o 
  -4   1  11        1.08        0.75      1.77 o 
  -3   1  11       27.71       37.60      4.65 o 
  -2   1  11        7.43       10.55      1.74 o 
  -1   1  11        4.28        4.87      1.53 o 
   0   1  11       44.06       43.38      2.93 o 
   1   1  11       15.02       14.63      1.71 o 
   2   1  11       19.64       17.97      1.68 o 
   3   1  11       23.83       24.41      2.23 o 
   4   1  11       30.85       29.28      1.82 o 
   5   1  11       66.60       65.26      3.67 o 
   6   1  11        2.41        6.20      2.96 o 
   7   1  11       12.92        7.97      3.45 o 
  -6   2  11        4.84        6.70      3.53 o 
  -5   2  11       25.70       30.95      3.67 o 
  -4   2  11       34.65       33.42      3.81 o 
  -3   2  11        2.66        4.72      3.10 o 
  -2   2  11        1.61       -0.49      2.40 o 
  -1   2  11        0.48       -2.33      2.33 o 
   0   2  11       92.59       88.16     11.32 o 
   1   2  11        0.05        0.34      1.37 o 
   2   2  11       20.62       16.85      2.51 o 
   3   2  11        3.25       -0.49      1.72 o 
   4   2  11        0.04        1.62      1.97 o 
   5   2  11       29.05       26.23      2.54 o 
   6   2  11        2.36        7.33      2.04 o 
  -4   3  11       48.10       40.40      2.89 o 
  -3   3  11       83.56       70.71      5.57 o 
  -2   3  11       17.71       17.06      2.75 o 
  -1   3  11       21.71       20.66      3.03 o 
   0   3  11        0.01       -0.49      2.47 o 
   1   3  11        3.05        7.12      2.40 o 
   2   3  11        0.06        0.21      2.12 o 
   3   3  11        2.40        6.84      2.26 o 
  -5   0  12        8.55        7.26      2.89 o 
  -4   0  12       29.44       25.59      3.45 o 
  -3   0  12        4.70        7.61      2.75 o 
  -2   0  12       18.35       20.90      2.82 o 
  -1   0  12        9.86        8.61      2.64 o 
   0   0  12        0.04       -0.14      1.82 o 
   1   0  12        0.24        0.10      1.59 o 
   2   0  12       58.65       70.29      5.43 o 
   3   0  12       85.66       83.90      5.99 o 
   4   0  12      106.39      102.30      5.57 o 
  -5   1  12        1.52        0.63      2.12 o 
  -4   1  12        1.89        0.92      2.19 o 
  -3   1  12        1.18        1.20      2.12 o 
  -2   1  12        4.57        6.42      2.47 o 
  -1   1  12       11.28       10.58      2.40 o 
   0   1  12        0.25        1.33      1.73 o 
   1   1  12        1.33        1.35      1.62 o 
   2   1  12        9.03        7.76      2.19 o 
   3   1  12        1.51        1.55      2.12 o 
   4   1  12        6.26        8.53      2.26 o 
  -3   2  12       77.18       76.14      4.94 o 
  -2   2  12       35.48       28.84      2.68 o 
  -1   2  12        3.51        1.06      2.19 o 
   0   2  12        6.16        5.85      2.12 o 
   1   2  12        1.34        0.56      2.40 o 
   2   2  12        5.28        0.71      2.26 o 
                                                 
